# Supplementary material for: De Novo Genome Assembly Highlights the Role of Lineage-Specific Gene Duplications in the Evolution of Venom in Fea's Viper (Azemiops feae)
Source: Genome Biol Evol. 2022 Jun 7;14(7):evac082. doi: 10.1093/gbe/evac082 (PMC9256536; doi:10.1093/gbe/evac082)
Supplement: evac082_Supplementary_Data [file evac082_supplementary_data.zip]

Archive with 2 entries (2 files):
- Azemiops_Supplemental_Methods_GBE_R1.docx
- Supplemental_Materials_R1.docx
